# Supplementary material for: Phytotoxicity of Chemical Compounds from Cinnamomum camphora Pruning Waste in Germination and Plant Cultivation
Source: Int J Environ Res Public Health. 2022 Sep 15;19(18):11617. doi: 10.3390/ijerph191811617 (PMC9517094; doi:10.3390/ijerph191811617)
Supplement: Supplementary file 1 [file ijerph-19-11617-s001.zip]

Archive with 1 entries (1 files):
- ijerph-1877234-supplementary.pdf
